# Supplementary material for: Carbene-Catalyzed Atroposelective Annulation for Quick Access to Axially Chiral Thiazine Derivatives
Source: Molecules. 2023 May 12;28(10):4052. doi: 10.3390/molecules28104052 (PMC10222838; doi:10.3390/molecules28104052)
Supplement: Supplementary file 1 [file molecules-28-04052-s001.zip]

Archive with 1 entries (1 files):
- molecules-2385259-supplementary.pdf
